# Supplementary material for: Reconciling larval and adult sampling methods to model growth across life-stages
Source: PLoS One. 2020 Aug 21;15(8):e0237737. doi: 10.1371/journal.pone.0237737 (PMC7442236; doi:10.1371/journal.pone.0237737)
Supplement: S1 Appendix — (ZIP) [file pone.0237737.s001.zip]

Archive with 3 entries (3 files):
- caps.csv
- larvae_SVL.csv
- VBGE_Model.R
