# Supplementary material for: Reconciling larval and adult sampling methods to model growth across life-stages
Source: PLoS One. 2020 Aug 21;15(8):e0237737. doi: 10.1371/journal.pone.0237737 (PMC7442236; doi:10.1371/journal.pone.0237737)
Supplement: S1 Appendix — (ZIP) [file pone.0237737.s001.zip › caps.csv]

MasterID	Date	Age	SVL
1	11/4/2010	A	55.75
2	11/4/2010	A	55.95
2	11/16/2010	A	52.46
3	11/4/2010	A	63.7
4	11/4/2010	Y	43.95
5	11/4/2010	A	55.88
5	12/31/2010	A	55.4
6	11/4/2010	Y	35.75
7	11/4/2010	A	64.26
8	11/4/2010	A	65.66
8	1/2/2011	A	57
9	11/4/2010	A	64.05
10	11/4/2010	A	61.98
10	1/1/2011	A	68.5
11	11/4/2010	A	62.58
12	11/4/2010	A	62.5
12	1/1/2011	A	69.5
13	11/4/2010	A	59.16
13	1/1/2011	A	64.6
13	11/27/2011	A	65.3
14	11/4/2010	A	62.42
15	11/4/2010	Y	42.8
15	11/16/2011	A	56.4
15	1/10/2012	A	54.9
16	11/4/2010	Y	35.76
16	11/30/2010	Y	45
16	11/27/2011	A	56.2
17	11/4/2010	Y	49.31
18	11/4/2010	U	44.37
18	11/15/2010	U	40.91
19	11/4/2010	A	60.96
20	11/4/2010	A	59
20	11/9/2011	A	68.5
20	10/19/2013	A	76.4
20	4/26/2014	A	69.4
20	10/30/2014	A	68.1
20	10/30/2014	A	71.2
20	11/23/2014	A	68.3
20	10/26/2015	A	74.2
20	11/4/2015	A	73.4
21	11/4/2010	A	59.5
22	11/4/2010	A	54.15
23	11/4/2010	A	52.2
23	11/16/2011	A	57
24	11/4/2010	A	52.48
25	11/4/2010	Y	44.2
26	11/4/2010	A	54.2
27	11/4/2010	A	59.3
28	11/4/2010	A	64.2
28	11/5/2010	A	58.51
28	11/15/2010	A	65.1
29	11/4/2010	A	60.5
29	11/16/2010	A	65.75
30	11/4/2010	A	56.12
30	1/1/2011	A	57.7
31	11/4/2010	A	54.9
32	11/4/2010	Y	46
33	11/4/2010	A	54.06
34	11/4/2010	A	56.02
34	1/5/2011	A	68
34	12/21/2011	A	61.7
35	11/4/2010	A	67.75
35	11/27/2011	A	63
36	11/4/2010	A	57
36	1/1/2011	A	61.9
37	11/4/2010	Y	45.8
37	2/26/2013	A	49.6
38	11/4/2010	Y	41.8
38	2/25/2013	A	51.6
38	11/27/2013	A	53.5
38	10/14/2014	A	50.7
38	12/28/2014	A	56.1
38	10/15/2015	A	59.8
38	11/3/2015	A	58.2
38	12/2/2015	A	49.8
39	11/4/2010	Y	38.9
40	11/4/2010	A	61.9
40	2/26/2013	A	78.2
40	10/22/2013	A	72.2
40	11/27/2013	A	70.5
40	3/11/2014	A	72.1
40	4/17/2014	A	71.2
40	10/30/2014	A	76.5
40	12/20/2014	A	69.1
40	10/26/2015	A	73.6
40	11/3/2015	A	64.5
40	11/11/2015	A	69.3
40	11/18/2015	A	66.7
41	11/4/2010	A	63.8
41	12/17/2010	A	62
42	11/4/2010	Y	42.5
43	11/4/2010	A	60.5
44	11/4/2010	A	42.5
45	11/4/2010	Y	41.9
46	11/4/2010	Y	47.6
47	11/4/2010	A	61.5
47	1/2/2011	A	65
47	12/8/2012	A	57.8
47	11/22/2013	A	68.3
47	11/22/2014	A	68.8
47	12/21/2014	A	66.7
48	11/4/2010	A	67.4
49	11/4/2010	Y	41.9
50	11/4/2010	Y	41.3
51	11/4/2010	Y	43.2
52	11/4/2010	A	57.4
52	11/30/2010	A	57.7
52	3/12/2012	A	63.9
52	5/10/2010	A	NA
53	11/4/2010	A	61.6
53	11/23/2011	A	72.9
53	11/27/2011	A	66.1
53	11/27/2012	A	69.9
53	2/26/2013	A	77.4
54	11/4/2010	A	54.4
54	2/27/2013	A	70.2
55	11/4/2010	Y	45.5
56	11/4/2010	A	55.6
57	11/4/2010	A	58.5
58	11/4/2010	A	56.9
58	11/15/2010	A	57.22
59	11/4/2010	Y	40.8
60	11/4/2010	A	58.6
60	2/26/2013	A	62.9
60	10/22/2013	A	62.6
61	11/4/2010	A	46.1
62	11/4/2010	A	56.1
63	11/4/2010	A	58.2
64	11/4/2010	Y	39.5
65	11/5/2010	A	61.69
65	11/15/2010	A	60.64
66	11/15/2010	A	57.72
67	11/15/2010	A	63.86
67	11/27/2011	A	69.8
67	1/24/2012	A	65.6
68	11/15/2010	A	59.26
68	12/31/2010	A	60
68	11/27/2011	A	64.6
68	3/12/2012	A	69.4
69	11/15/2010	A	56
69	11/30/2010	A	55.6
70	11/16/2010	Y	31.64
71	11/16/2010	A	40.82
72	11/30/2010	A	48.2
73	11/29/2010	Y	43.02
74	11/29/2010	A	55.88
75	11/29/2010	A	61.15
75	11/27/2011	A	66.4
75	12/6/2011	A	60.9
76	11/29/2010	Y	34.1
77	11/29/2010	A	54.5
77	11/27/2011	A	65
77	12/10/2012	A	69
77	2/28/2013	A	63.1
78	11/29/2010	A	58.2
78	12/1/2010	A	56.1
79	11/29/2010	Y	48.2
80	11/29/2010	A	47.5
81	11/29/2010	Y	43
82	11/30/2010	A	66.5
83	11/30/2010	A	66.2
84	11/30/2010	A	62
85	11/30/2010	A	61.9
85	11/27/2011	A	68.8
86	11/30/2010	A	62.8
86	11/27/2012	A	69.8
87	11/30/2010	A	61
87	12/26/2011	A	62.7
87	11/28/2012	A	62.5
87	2/25/2013	A	59.3
88	11/30/2010	A	57
89	11/30/2010	A	57.3
90	11/30/2010	A	60.7
90	12/6/2011	A	68.5
90	11/13/2012	A	70.1
91	11/30/2010	A	59.1
91	11/23/2011	A	66.8
92	11/30/2010	A	57.2
93	11/30/2010	A	58.5
93	11/3/2011	A	64
93	11/4/2011	A	62.9
94	12/1/2010	A	60.3
95	12/1/2010	A	65.5
96	12/1/2010	Y	41.7
97	12/1/2010	A	66.9
98	12/17/2010	A	59.02
98	11/10/2011	A	66.1
98	12/6/2011	A	61.7
99	12/17/2010	Y	40.5
100	12/17/2010	Y	40.72
101	12/17/2010	Y	47.25
102	12/17/2010	A	64.3
102	1/1/2011	A	58.8
102	12/8/2012	A	55.1
103	12/18/2010	A	52.15
103	1/25/2011	A	62
103	11/9/2015	A	51.2
103	11/12/2015	A	51.9
103	11/21/2015	A	53.9
104	12/18/2010	A	57.85
105	12/18/2010	A	69.5
105	11/22/2011	A	68.5
105	12/5/2011	A	66.5
106	12/18/2010	A	64.5
107	12/18/2010	A	60
107	11/6/2012	A	57.9
107	10/23/2013	A	65.8
107	11/26/2013	A	61.5
107	10/30/2014	A	58.8
107	12/21/2014	A	63.5
107	1/16/2015	A	66.4
107	4/22/2018	A	64
108	12/31/2010	A	57.2
109	12/31/2010	A	49.18
110	12/31/2010	Y	45
111	12/31/2010	Y	34.4
112	12/31/2010	Y	44.9
113	12/31/2010	Y	47.4
113	11/28/2011	A	50.5
114	12/31/2010	Y	55
115	12/31/2010	A	52.5
116	12/31/2010	Y	51.7
117	1/1/2011	Y	51
118	1/1/2011	Y	50.5
118	11/9/2011	A	54.9
118	11/16/2011	A	50.7
118	2/19/2012	A	50.5
118	2/29/2012	A	54.3
119	1/1/2011	A	47.7
120	1/1/2011	A	49.2
120	12/7/2011	A	53.3
120	11/12/2012	A	54
120	12/16/2012	A	54.4
120	11/22/2014	A	62.6
121	1/1/2011	A	58.9
122	1/1/2011	A	54.4
122	11/27/2011	A	59
122	1/24/2012	A	58.3
122	1/27/2012	A	56
122	2/28/2012	A	58.1
123	1/1/2011	A	59
124	1/1/2011	A	61.2
124	11/9/2011	A	63.8
125	1/1/2011	A	55.8
126	1/1/2011	A	60.8
126	11/27/2011	A	64.8
126	1/24/2012	A	62
127	1/1/2011	A	60.7
128	1/1/2011	A	61
129	1/1/2011	A	53
130	1/1/2011	A	53.8
131	1/1/2011	A	58.9
131	11/23/2011	A	64.8
131	11/27/2011	A	65
132	1/1/2011	Y	48.9
133	1/1/2011	A	52.5
133	1/1/2011	A	54.7
134	1/1/2011	A	60.4
135	1/1/2011	A	56.2
136	1/1/2011	A	55.6
137	1/1/2011	A	67.5
137	1/2/2011	A	67
138	1/1/2011	A	65.7
139	1/1/2011	A	51.2
140	1/1/2011	A	51.2
140	11/3/2011	A	58.3
141	1/1/2011	A	49.9
142	1/1/2011	A	57.3
143	1/1/2011	A	60.55
143	11/10/2011	A	62
143	3/12/2012	A	64.3
143	12/12/2012	A	58
144	1/1/2011	A	59.3
144	1/2/2011	A	59.3
145	1/1/2011	A	61
145	1/2/2011	A	61
145	11/4/2012	A	65.3
145	10/30/2013	A	67.5
145	11/23/2013	A	65.8
145	11/23/2014	A	65.3
145	12/1/2014	A	66.6
145	12/23/2014	A	NA
145	3/16/2015	A	70.5
146	1/1/2011	A	52
146	1/2/2011	A	52
146	3/3/2012	A	58.9
147	1/1/2011	A	64.5
148	1/1/2011	A	54.2
149	1/1/2011	A	55.4
150	1/1/2011	Y	42
151	1/1/2011	A	63.3
152	1/1/2011	A	59.6
153	1/1/2011	A	58.3
154	1/2/2011	Y	50.1
154	12/5/2013	A	65.9
154	11/22/2014	A	68.1
154	11/23/2014	A	67.1
155	1/2/2011	Y	55.7
156	1/2/2011	A	56
156	11/23/2011	A	58.2
157	1/2/2011	A	59.4
157	1/9/2011	A	67.5
158	1/2/2011	A	69.5
158	11/27/2011	A	60.5
158	2/25/2013	A	73.2
159	1/2/2011	A	61
159	11/3/2011	A	60.9
160	1/2/2011	A	65
161	1/2/2011	A	48.5
162	1/2/2011	Y	43
163	1/2/2011	U	46.5
164	1/2/2011	Y	44
165	1/5/2011	A	65.5
166	1/5/2011	A	63
166	11/2/2012	A	74.2
166	2/26/2013	A	72.6
166	10/22/2013	A	73.3
166	11/17/2013	A	62.4
167	1/5/2011	Y	48
167	11/27/2011	A	50.8
167	11/27/2013	A	53.9
167	10/30/2014	A	57
168	1/5/2011	Y	51
169	1/5/2011	Y	42.8
170	1/5/2011	A	70.5
170	1/6/2011	A	70.5
171	1/5/2011	A	64.5
172	1/5/2011	A	50
172	11/3/2011	A	55.5
172	1/10/2012	A	52.5
172	1/11/2013	A	65.5
172	11/29/2013	A	54.5
172	10/14/2014	A	58.3
172	12/20/2014	A	56.1
172	11/20/2015	U	57
172	11/8/2016	A	57.8
173	1/6/2011	Y	42
174	1/6/2011	A	61.7
175	1/6/2011	A	59.5
175	1/6/2011	A	59.5
176	1/6/2011	Y	47.5
177	1/19/2011	A	58.5
177	11/4/2011	A	63.9
177	11/27/2011	A	61.1
177	11/28/2011	A	61.1
177	12/6/2011	A	56.1
177	11/27/2012	A	61.8
178	1/25/2011	A	62
178	2/1/2011	A	68
179	1/25/2011	A	62
180	1/25/2011	Y	49
181	1/31/2011	Y	49
181	12/17/2012	A	57.6
181	11/23/2013	A	57.9
181	10/30/2014	A	62.2
181	12/24/2014	A	57.5
181	10/14/2015	A	60
181	12/16/2015	A	56.6
181	11/25/2016	A	62.3
182	1/31/2011	A	64
182	11/9/2011	A	62.4
183	2/1/2011	A	65
184	11/3/2011	A	64.2
185	11/3/2011	A	51.7
186	11/3/2011	A	63.6
186	1/26/2012	A	61.5
186	12/8/2012	A	56.2
187	11/9/2011	A	64.8
187	12/9/2012	A	52.6
187	2/26/2013	A	68.2
187	11/21/2013	A	61.6
187	11/26/2013	A	58.9
187	11/26/2013	A	61.9
187	4/4/2014	A	63.9
187	10/30/2014	A	60.7
187	11/24/2014	A	NA
187	10/20/2015	A	61
188	11/9/2011	A	50.1
188	3/17/2012	A	54
188	12/16/2012	A	44.9
188	10/23/2013	A	54.4
188	11/26/2013	A	52
189	11/9/2011	A	48.7
189	3/3/2012	A	61.2
190	11/9/2011	A	62
191	11/9/2011	A	64.5
191	11/16/2011	A	64.5
191	2/19/2012	A	61.7
192	11/9/2011	A	53.2
193	11/9/2011	A	55.6
194	11/9/2011	A	62.2
194	3/8/2012	A	60
194	12/8/2012	A	56.7
195	11/9/2011	A	53.7
196	11/9/2011	A	57.6
196	11/15/2011	A	57.3
196	11/16/2011	A	55.5
196	11/23/2011	A	55.5
196	11/27/2011	A	56
197	11/9/2011	A	54.7
197	11/16/2011	A	53.3
197	3/12/2012	A	49.3
197	3/11/2012	A	49.3
198	11/9/2011	A	52.9
198	11/16/2011	A	53.3
199	11/9/2011	A	49.9
199	11/16/2011	A	50.9
200	11/9/2011	A	57.6
200	11/27/2011	A	54
200	12/15/2011	A	53.8
200	10/23/2013	A	61.7
200	11/26/2013	A	62.5
200	10/29/2015	A	59.4
200	10/30/2015	A	63.4
201	11/9/2011	A	54.5
202	11/10/2011	A	59.7
202	11/23/2011	A	56.5
203	11/10/2011	A	64.9
204	11/10/2011	A	54.7
205	11/10/2011	A	63.5
205	2/25/2013	A	64.4
205	4/6/2014	A	66
205	12/23/2014	A	63.4
206	11/10/2011	A	67.4
206	3/8/2012	A	59.6
206	12/26/2012	A	66.7
207	11/10/2011	A	53
207	10/27/2014	A	59.1
207	3/22/2015	A	62.8
207	10/14/2015	A	66.3
208	11/10/2011	A	59.8
209	11/10/2011	A	53
210	11/10/2011	A	55.3
211	11/10/2011	A	63
212	11/10/2011	A	56.2
213	11/10/2011	A	47.8
213	12/17/2012	A	NA
213	12/16/2012	A	45.2
213	1/16/2013	A	54.2
213	11/27/2013	A	53
213	12/28/2013	A	53
214	11/10/2011	Y	46.9
215	11/10/2011	A	56.6
216	11/10/2011	A	51.3
217	11/10/2011	A	54.9
217	11/23/2011	A	52.7
217	12/9/2012	A	48
218	11/10/2011	A	55.9
218	11/15/2011	A	53.2
219	11/14/2011	A	58.2
219	2/25/2013	A	62.5
219	11/27/2013	A	57.5
219	12/22/2013	A	60
219	12/23/2013	A	63
219	1/13/2014	A	56.3
219	4/7/2014	A	63.2
220	11/15/2011	A	56.9
220	11/16/2011	A	57.1
220	12/9/2012	A	49.2
220	2/25/2013	A	52.4
221	11/15/2011	A	55
222	11/15/2011	A	53.2
223	11/16/2011	A	57.6
224	11/16/2011	A	67.1
224	11/17/2011	A	NA
224	11/27/2012	A	62.9
225	11/16/2011	A	66.1
225	11/27/2011	A	58.8
226	11/16/2011	A	64.7
226	3/3/2012	A	67.6
227	11/16/2011	A	47.6
228	11/16/2011	A	62
229	11/21/2011	A	69.6
229	3/4/2012	A	69.9
230	11/21/2011	A	65.6
231	11/22/2011	A	52.4
232	11/23/2011	A	53.1
232	12/9/2012	A	52.1
233	11/23/2011	A	52.1
234	11/23/2011	A	54.2
234	12/20/2011	A	55.6
235	11/23/2011	A	51.4
235	12/27/2011	A	49.6
235	12/25/2012	A	47.1
235	10/22/2013	A	58.3
235	12/5/2013	A	51.2
236	11/27/2011	A	55.6
236	2/26/2013	A	68.8
236	10/23/2013	A	74.5
237	11/27/2011	A	51.9
238	11/27/2011	A	52.6
238	3/13/2012	A	55
239	11/27/2011	A	59.8
239	11/1/2012	A	56.8
240	11/27/2011	A	58.5
241	11/27/2011	A	54.3
242	11/27/2011	A	66.5
242	12/16/2012	A	65.3
243	11/27/2011	A	49
243	12/5/2011	A	52.6
244	11/27/2011	A	54.1
244	3/9/2012	A	54.9
245	11/27/2011	A	51.3
246	11/27/2011	A	55
247	11/27/2011	A	50.2
247	11/22/2014	A	63.9
247	11/23/2014	A	61.2
248	11/27/2011	A	55.4
248	12/8/2012	A	45.6
248	12/5/2013	A	56
248	10/29/2014	A	61
249	11/27/2011	A	54.7
250	11/27/2011	A	52.7
250	12/21/2011	A	51.7
250	12/9/2012	A	50.5
250	11/26/2013	A	59.5
251	11/27/2011	A	54.2
251	12/21/2011	A	50.16
252	11/28/2011	A	65.4
253	11/28/2011	A	61.6
254	11/28/2011	A	49.4
255	11/28/2011	A	70.1
256	12/5/2011	A	50.2
256	11/26/2013	A	59.9
257	12/5/2011	A	62.8
257	2/26/2013	A	72.4
257	10/28/2013	A	68.9
257	12/4/2013	A	66.9
258	12/6/2011	A	55.6
259	12/6/2011	A	57
259	3/18/2012	A	62.5
259	11/30/2012	A	63.1
259	10/22/2013	A	67.8
260	12/7/2011	A	58.8
260	12/21/2011	A	55.6
261	12/20/2011	A	60.95
261	3/18/2012	A	61.6
262	12/21/2011	A	58.1
263	12/21/2011	A	62.6
264	12/21/2011	A	58
265	12/21/2011	A	52.8
266	12/21/2011	A	60.3
267	12/21/2011	A	63.4
267	12/9/2012	A	65.1
267	10/23/2013	A	70.9
267	10/23/2013	A	72
267	11/1/2013	A	68.6
267	12/2/2013	A	69.1
267	12/5/2013	A	65.6
267	10/30/2014	A	67
267	12/25/2014	A	66.1
267	10/25/2015	A	76.2
267	12/2/2015	A	73.3
267	11/30/2016	A	68.7
267	12/1/2016	A	66.8
268	12/21/2011	A	58.2
269	12/21/2011	A	61.9
270	12/22/2011	A	51.3
271	12/22/2011	A	62
271	11/28/2012	A	56.8
272	12/22/2011	A	63.8
273	12/22/2011	A	47.7
274	12/22/2011	A	54
275	12/23/2011	A	67
276	12/23/2011	A	65.8
277	12/26/2011	A	60.18
277	12/27/2011	A	60.18
278	12/26/2011	A	53.4
278	12/26/2011	A	51.3
279	12/27/2011	A	51.5
280	12/27/2011	A	55.9
280	11/12/2012	A	58.4
280	10/31/2013	A	57.2
280	11/1/2013	A	62.2
281	12/27/2011	A	55.3
282	12/31/2011	A	56.4
282	2/18/2012	A	56.2
282	3/12/2012	A	54.4
283	1/10/2012	A	63
284	1/10/2012	A	49.6
285	1/10/2012	A	56.5
285	1/11/2012	A	51.5
285	1/27/2012	A	61.6
285	11/28/2012	A	54.6
285	12/17/2012	A	47.8
285	12/17/2012	A	55.6
285	11/2/2015	A	61.5
286	1/10/2012	A	51.7
287	1/11/2012	A	66.7
288	1/21/2012	A	61
288	3/11/2012	A	63
288	12/5/2013	A	68.5
288	12/22/2013	A	64.4
288	4/7/2014	A	70.3
289	1/23/2012	A	57.6
290	1/27/2012	A	60.8
291	1/27/2012	A	46.7
291	2/1/2012	A	45.4
292	2/19/2012	A	58
292	2/27/2012	A	52.3
293	2/19/2012	A	57.1
293	2/19/2012	A	53.7
294	2/19/2012	A	60
294	3/2/2012	A	54.4
294	3/20/2012	A	53.1
295	2/28/2012	A	59.5
295	2/29/2012	A	59.5
296	3/3/2012	A	66.9
296	3/9/2012	A	60.3
297	3/8/2012	A	63.5
297	3/17/2012	A	55.7
298	3/12/2012	A	51.3
299	3/11/2012	A	55.3
299	3/12/2012	A	55.3
300	3/11/2012	A	63.4
301	3/11/2012	A	68.9
302	3/12/2012	A	52.9
303	3/18/2012	A	54.2
304	3/19/2012	A	53.3
305	11/2/2012	A	56.9
306	11/3/2012	A	56
307	11/3/2012	A	56.1
307	11/27/2012	A	59
307	10/28/2013	A	65.3
307	11/25/2013	A	61.2
307	10/30/2014	A	57
308	11/3/2012	A	62
308	11/27/2012	A	60
308	2/26/2013	A	60.1
308	11/26/2013	A	61.9
308	4/8/2014	A	71.7
308	12/20/2014	A	67.7
308	3/26/2015	A	64.5
308	3/27/2015	A	66.1
308	11/1/2015	A	70.3
308	11/11/2015	A	69.8
308	11/27/2015	A	69.4
308	12/31/2015	A	64.5
308	1/15/2016	A	65.3
308	1/21/2016	A	62.8
308	12/4/2016	A	67.4
309	11/3/2012	A	56.4
309	11/4/2012	A	56.4
309	11/13/2012	A	50.15
309	12/8/2012	A	51.4
309	2/25/2013	A	63.4
310	11/5/2012	A	63.4
310	11/27/2012	A	62.6
310	10/28/2013	A	66.4
310	10/30/2013	A	70.7
310	11/26/2013	A	66.9
310	10/30/2014	A	65
310	11/23/2014	A	67.8
310	11/28/2015	A	66.5
311	11/6/2012	A	50.06
311	11/12/2012	A	53.1
311	10/30/2014	A	53.6
311	11/22/2014	A	57.2
311	11/27/2014	A	56.9
311	3/14/2015	A	57.6
311	10/26/2015	A	60
311	10/27/2015	A	53.8
311	2/19/2016	A	58.9
312	11/13/2012	A	50.55
312	11/23/2013	A	59.1
312	12/23/2014	A	64
313	11/13/2012	A	50.24
313	11/30/2012	A	47.9
313	11/1/2013	A	53.7
313	12/29/2014	A	59.6
313	1/13/2015	A	60.4
313	3/23/2015	A	58.9
314	11/20/2012	A	54.9
314	11/21/2013	A	56.6
315	11/27/2012	A	59.1
315	10/30/2014	A	73.3
315	12/6/2014	A	64.8
315	10/26/2015	A	62.7
315	11/26/2015	A	64.1
316	11/28/2012	A	62.4
316	10/30/2014	A	64.3
317	11/30/2012	A	57.1
317	10/23/2013	A	62.8
317	11/18/2013	A	59.6
318	12/9/2012	A	56
318	11/22/2013	A	63.2
318	12/29/2014	A	64.6
319	12/9/2012	A	59.8
319	2/26/2013	A	62.5
320	12/9/2012	A	66.1
320	12/10/2012	A	57.3
321	12/10/2012	A	54.2
321	11/26/2013	A	64.6
321	4/15/2014	A	61.7
322	12/17/2012	A	50.3
323	12/17/2012	A	59.1
323	2/26/2013	A	55.3
324	12/17/2012	A	53.7
324	2/25/2013	A	56
325	12/18/2012	A	60
325	2/26/2013	A	62.8
325	11/6/2014	Y	50.9
326	12/28/2012	A	51.3
326	10/31/2013	A	57.8
326	12/5/2013	A	64.5
327	1/1/2013	A	61.4
328	1/8/2013	A	55.7
328	12/3/2013	A	58.6
328	12/5/2013	A	57.1
329	1/9/2013	A	59.6
329	1/10/2013	A	50.7
329	1/16/2013	A	57.5
330	11/13/2018	U	50.7
330	11/19/2018	U	48.5
331	1/11/2013	A	55.7
331	1/12/2013	A	52.9
332	1/11/2013	A	55.4
333	1/11/2013	A	62.1
333	1/13/2013	A	56.5
334	1/15/2013	A	57.6
334	11/26/2013	A	61.7
334	12/24/2014	A	67.6
335	1/16/2013	A	68.2
336	2/11/2013	A	59.5
336	2/11/2013	A	59.8
337	2/11/2013	A	50.6
337	2/11/2013	A	47.5
337	10/31/2013	A	55.2
337	11/18/2013	A	46.7
337	12/5/2013	A	54.2
337	12/10/2013	A	50.9
337	10/30/2014	A	56.8
338	2/25/2013	A	53.4
338	2/25/2013	A	60.2
339	2/25/2013	A	66.4
339	12/5/2013	A	65.4
340	2/25/2013	A	62.7
341	2/25/2013	A	63.8
342	2/25/2013	A	66.6
343	2/26/2013	A	69
343	10/30/2014	A	68.5
343	12/27/2014	A	65.4
343	12/5/2016	A	64.8
344	2/26/2013	A	51.8
345	2/26/2013	A	73.3
345	11/26/2013	A	73.6
345	10/30/2014	A	76.7
345	11/26/2014	A	65.7
345	10/26/2015	A	75.2
345	11/6/2015	A	71.7
346	2/26/2013	A	64.6
346	10/29/2013	A	68.1
346	5/7/2014	A	68.6
347	2/26/2013	A	59.3
348	2/26/2013	A	66.5
348	11/27/2013	A	NA
348	12/21/2013	A	60.6
348	1/14/2014	A	67.9
348	1/27/2014	A	65.3
348	2/21/2014	A	65.2
349	10/23/2013	A	73.2
349	4/6/2014	A	70
349	10/30/2014	A	75.8
349	12/13/2014	A	67
349	12/21/2014	A	69.1
350	10/23/2013	A	62.4
351	11/1/2013	A	52.4
351	4/17/2014	A	65.6
351	11/6/2014	A	72.9
352	11/1/2013	A	61.7
353	11/18/2013	A	61.9
353	4/26/2014	A	61.7
353	12/20/2014	A	67.3
353	12/28/2014	A	58.2
353	3/23/2015	A	58.1
354	11/19/2013	A	60.6
355	11/22/2013	A	69.1
355	2/24/2014	A	68.4
356	11/23/2013	A	57.6
356	11/26/2013	A	61.9
356	2/10/2014	A	57
356	2/12/2014	A	55.8
357	11/27/2013	A	67.3
358	11/27/2013	A	62.4
358	4/26/2014	A	74
358	12/29/2014	A	69.2
359	12/1/2013	A	66.5
359	1/10/2014	A	66.2
360	12/4/2013	A	59.9
361	12/4/2013	A	62.4
361	12/17/2013	A	55.2
362	11/8/2016	A	69.4
363	11/8/2016	U	55.9
363	11/25/2016	A	56.1
364	11/9/2016	U	51.1
365	11/9/2016	U	45.6
365	10/23/2017	A	59.3
366	11/9/2016	A	64.6
367	11/9/2016	U	50.8
368	11/9/2016	U	45.9
369	11/25/2016	A	43.7
369	10/24/2017	A	55.5
369	11/2/2018	A	55.7
369	10/31/2019	A	56.6
369	11/23/2019	A	60.8
370	11/26/2016	A	61
371	11/26/2016	U	50.1
372	11/26/2016	A	61.5
372	10/28/2017	A	61.9
373	11/30/2016	A	68.3
374	11/30/2016	U	46.7
375	11/30/2016	A	66.2
375	12/1/2017	A	63.8
375	10/26/2018	A	65
375	11/12/2018	A	65.9
375	10/31/2019	A	63.8
376	11/30/2016	A	64.8
376	10/27/2017	A	71.8
377	11/30/2016	A	61.3
378	11/30/2016	Y	37.4
379	11/30/2016	Y	41.9
380	12/1/2016	A	57.8
380	12/4/2017	A	46.6
381	12/1/2016	U	54.9
381	12/4/2017	A	50.2
381	9/25/2018	A	53.2
381	11/1/2018	A	54.5
382	12/4/2016	A	64.9
383	12/4/2016	U	49
384	12/7/2016	A	57.2
384	11/25/2018	A	65.8
385	12/13/2016	A	63.1
386	12/13/2016	A	63.2
386	10/29/2018	A	64.6
387	3/25/2017	A	51.2
387	12/5/2017	A	57.5
387	10/23/2018	A	67
387	11/13/2018	A	63.5
388	3/30/2017	A	44.6
388	11/8/2017	A	53.5
389	3/30/2017	A	49.6
389	5/4/2017	A	53
390	3/31/2017	A	52.6
391	4/5/2017	A	72.3
392	4/5/2017	M	34.8
393	4/5/2017	M	37.1
393	11/13/2018	A	57.8
394	4/16/2017	A	58.8
395	4/16/2017	M	38.1
396	4/18/2017	M	32
397	4/18/2017	A	65.7
398	4/20/2017	A	50.4
399	4/21/2017	A	59.9
399	4/23/2017	A	54.8
400	4/21/2017	A	51.5
400	12/17/2017	A	43.9
400	10/25/2018	A	56.4
400	10/29/2019	A	60.7
400	12/13/2019	A	55.8
401	5/1/2017	A	55.6
401	5/3/2017	A	51.2
401	4/22/2018	A	61.1
401	10/20/2018	A	56.5
402	5/1/2017	A	51.1
403	5/2/2017	A	60.3
403	4/22/2018	A	61.2
403	11/13/2018	A	53.3
404	5/12/2017	M	41.1
405	10/22/2017	A	51.4
405	12/4/2017	A	49.5
406	10/22/2017	A	48.2
406	10/1/2018	A	58.1
406	11/14/2019	A	51.9
407	10/23/2017	A	71.1
407	10/23/2018	A	56.6
408	10/19/2017	A	61.5
408	10/28/2017	A	62.2
409	10/22/2017	A	61.3
410	10/22/2017	A	59.3
411	10/22/2017	A	59
411	11/18/2017	A	64.5
411	10/25/2018	A	66.8
412	10/23/2017	A	56.2
413	10/23/2017	A	55.5
413	11/18/2017	A	51
414	10/23/2017	A	55.5
415	10/23/2017	A	55.4
415	11/5/2018	A	63.4
415	10/27/2019	A	61.7
415	12/13/2019	A	62.1
416	10/23/2017	A	54.8
416	12/17/2017	A	55.9
417	10/23/2017	A	54
418	10/23/2017	A	53.1
418	12/4/2017	A	52.3
419	10/23/2017	A	52
420	10/23/2017	A	49.9
421	10/23/2017	A	49.9
422	10/23/2017	A	49.1
422	11/17/2017	A	48.2
423	10/23/2017	A	43.3
424	10/24/2017	A	66.3
424	12/17/2017	A	68.1
424	12/16/2019	A	60.2
425	10/24/2017	A	64.8
426	10/24/2017	A	60.1
427	10/24/2017	A	59.4
428	10/24/2017	A	59
429	10/24/2017	A	58.4
430	10/28/2017	A	60.8
430	12/17/2017	A	59.2
431	10/24/2017	A	55.3
431	12/17/2017	A	45
432	10/24/2017	A	53.4
433	10/24/2017	A	52.5
434	10/24/2017	A	52.3
434	10/21/2018	U	49.5
434	11/20/2018	A	56.1
434	10/18/2019	A	57.4
434	12/13/2019	A	58.1
435	10/24/2017	A	51.8
436	10/24/2017	A	49.5
437	10/24/2017	A	47.5
438	10/24/2017	A	46.5
438	12/5/2017	A	42
439	10/26/2017	A	55.3
440	10/27/2017	A	67.5
441	10/27/2017	A	63.4
441	12/17/2017	A	67.4
442	10/24/2017	A	55.8
443	10/27/2017	A	60
444	10/27/2017	A	49.5
445	10/28/2017	A	63
445	10/20/2018	A	66.1
445	11/13/2018	A	62.2
446	10/28/2017	A	62.9
446	12/18/2017	A	64.4
446	11/2/2018	A	60.4
446	11/25/2018	A	64.5
446	11/8/2019	A	58.9
446	11/23/2019	A	59
447	10/28/2017	A	62.1
447	10/28/2018	A	59.8
448	10/28/2017	A	55.3
449	10/28/2017	A	44
450	10/29/2017	A	46.4
450	12/4/2017	U	47.9
450	10/26/2018	A	49
451	10/31/2017	A	57.5
451	12/17/2017	A	66.8
451	9/25/2018	A	59.3
451	10/21/2018	A	56.4
451	11/15/2018	A	67.5
451	11/30/2018	A	66.7
452	10/31/2017	A	52.2
453	11/2/2017	Y	50.2
453	12/17/2017	Y	44.3
453	10/21/2018	U	51
454	12/17/2017	Y	43.7
455	12/18/2017	A	54.7
456	11/10/2017	A	46.5
456	12/19/2017	U	45.5
456	10/29/2019	A	61.4
456	12/21/2019	A	58.5
457	11/2/2017	Y	50
458	11/3/2017	Y	51.5
459	11/4/2017	A	56.5
459	12/4/2017	A	53.8
459	11/9/2018	A	55.3
459	10/29/2019	A	53.1
460	11/5/2017	A	58.8
461	11/7/2017	U	54.8
461	10/31/2018	A	58.8
461	11/13/2018	A	52.3
461	10/29/2019	A	57.5
462	11/8/2017	A	51.1
463	11/7/2017	U	51.2
464	11/14/2017	A	67.5
464	12/4/2017	A	68.2
465	12/4/2017	A	59.1
466	11/18/2017	A	61.9
467	11/18/2017	A	52.4
468	11/18/2017	A	44.5
469	12/4/2017	A	58
469	9/24/2018	A	61.8
470	12/4/2017	A	55.2
471	12/4/2017	A	55.1
472	12/4/2017	A	53.6
473	12/4/2017	A	53.5
473	10/25/2018	A	62.1
474	12/4/2017	A	52.9
475	12/4/2017	A	52.3
476	12/4/2017	A	52.1
476	12/5/2017	A	53.3
477	12/4/2017	A	50.1
478	12/4/2017	A	48
478	10/18/2019	A	61
479	12/4/2017	A	45.3
479	5/9/2019	A	55.3
480	12/4/2017	Y	44
481	12/4/2017	A	42.6
482	12/4/2017	Y	42.5
482	11/5/2018	A	53.3
482	11/12/2018	A	50.3
483	12/5/2017	A	63
484	12/5/2017	A	62
484	4/22/2018	A	56.1
486	12/17/2017	U	53.4
486	11/2/2018	A	54.3
486	11/7/2019	A	54.7
487	12/17/2017	U	52.6
488	12/17/2017	A	51.2
489	12/17/2017	Y	48.2
490	12/17/2017	Y	48
491	12/19/2017	U	45
491	11/2/2018	A	49.4
492	12/20/2017	U	58.2
492	10/26/2018	A	53
493	1/8/2018	A	56.3
494	1/11/2018	U	50.6
495	1/28/2018	Y	51.3
496	4/22/2018	A	63.6
497	4/22/2018	A	54.5
497	5/9/2019	A	60.5
498	5/28/2018	A	52.5
499	10/13/2018	A	53
500	9/24/2018	A	58.8
501	9/24/2018	A	57.5
502	9/25/2018	A	76.4
503	9/25/2018	A	57.3
504	9/25/2018	A	52
504	10/5/2018	A	44.5
504	11/11/2018	A	48.3
504	10/22/2019	A	52.4
505	9/26/2018	A	55.5
506	9/26/2018	A	51.7
506	11/25/2018	A	51.7
507	9/26/2018	A	50
508	9/26/2018	U	45.5
508	10/5/2018	A	48.3
508	11/1/2018	U	48.4
509	9/27/2018	A	54.9
510	9/27/2018	A	54.4
511	10/25/2018	U	50.5
511	10/5/2018	A	51.3
512	10/7/2018	A	52.6
514	10/18/2018	A	54.2
514	11/13/2018	U	52.8
515	10/18/2018	A	53.1
516	10/21/2018	A	70.3
517	10/21/2018	A	56.9
517	10/29/2019	A	62.8
518	10/21/2018	U	52.6
519	10/21/2018	U	50.8
520	10/21/2018	A	49.8
521	10/20/2018	U	47.1
522	10/21/2018	A	54.3
523	10/21/2018	A	53.8
524	10/23/2018	A	61.1
525	10/23/2018	A	58.3
525	12/2/2018	A	60.8
526	10/23/2018	A	56.1
526	10/31/2018	A	62
526	11/1/2018	A	55.2
527	10/23/2018	U	54.6
528	10/23/2018	U	54.6
529	10/23/2018	U	53.3
530	10/23/2018	A	50.6
530	11/5/2018	U	54.1
530	11/19/2018	A	53.4
530	11/24/2018	A	52.1
530	10/24/2019	A	55.4
531	10/23/2018	U	47.1
531	10/28/2018	U	51.1
531	10/31/2018	U	51.2
532	10/24/2018	U	51.2
533	10/25/2018	A	63.3
534	10/25/2018	U	54.8
534	11/25/2018	A	58.2
535	10/25/2018	U	51.3
536	10/25/2018	U	50.7
537	10/25/2018	U	48.9
538	10/26/2015	A	52.9
538	10/28/2015	A	56
539	11/18/2017	A	55.5
539	10/15/2018	A	62.2
539	11/24/2018	A	61
540	10/26/2018	A	61.5
541	10/26/2018	U	56.2
542	10/26/2018	A	55.1
543	10/26/2018	A	48.6
544	10/28/2018	U	57.7
545	10/29/2018	A	53.2
546	10/29/2018	A	53.1
546	11/8/2018	A	65.8
547	4/22/2018	M	41
548	4/22/2018	M	36
549	5/28/2018	M	36.1
550	10/30/2018	U	48.2
551	10/31/2018	U	44.6
552	11/1/2018	A	59.9
553	11/2/2018	A	54
554	11/2/2018	A	52.3
554	11/12/2018	A	54.2
554	12/13/2019	A	58.9
555	11/2/2018	A	51.3
556	11/6/2018	A	60.3
556	11/12/2018	A	56.3
557	11/7/2018	A	57.5
558	11/7/2018	A	57
558	12/13/2019	A	60.6
559	11/7/2018	A	55
561	11/9/2018	U	58.5
562	11/9/2018	A	51.3
563	11/9/2018	U	56.5
563	11/10/2018	U	44.6
563	11/25/2018	U	54.3
564	11/10/2018	A	55
565	11/11/2018	A	65.6
566	11/11/2018	U	58.6
566	11/12/2018	U	54.8
567	11/13/2018	A	57.5
568	11/19/2018	U	52.5
569	11/18/2017	U	54.2
570	11/1/2015	A	58.2
571	10/26/2015	A	52.6
571	10/28/2015	A	55.5
572	11/10/2015	A	55.4
573	10/26/2015	A	65.5
573	11/1/2015	A	60
574	10/26/2015	A	60.3
575	11/8/2015	A	57.1
575	11/10/2015	A	55.1
575	12/5/2016	A	66.6
575	12/13/2016	A	62.4
576	10/26/2015	A	53.5
576	12/13/2016	A	54.5
577	11/22/2014	Y	60.5
578	11/23/2014	Y	55.2
579	11/22/2014	Y	56.7
579	10/14/2015	A	62.9
579	11/12/2015	A	70.2
579	11/22/2015	A	66.6
579	12/4/2016	A	67.3
579	11/29/2018	A	68.3
579	10/30/2019	A	59.1
579	12/13/2019	A	71.3
580	11/13/2018	A	65.2
581	11/19/2018	U	45.5
581	11/7/2019	A	51.5
582	11/24/2018	U	54
583	11/24/2018	U	57.7
585	9/13/2014	U	45.2
585	10/30/2014	Y	51.5
585	10/31/2014	U	49.3
585	10/16/2015	Y	45
586	10/14/2014	U	54.6
587	10/14/2014	U	47.2
587	11/6/2014	U	59.6
587	11/7/2014	U	46.6
588	10/14/2014	U	43.9
589	10/14/2014	U	47.6
590	10/15/2014	U	44
591	10/15/2014	U	47.7
592	10/15/2014	U	44.9
593	10/29/2014	U	58.2
593	1/16/2015	U	58.8
594	10/29/2014	U	50
594	11/23/2014	U	47.9
594	10/15/2015	A	55.7
594	10/26/2015	A	56.1
594	12/2/2015	A	53.9
595	10/29/2014	U	52
596	10/29/2014	U	56.2
596	11/6/2014	U	53.9
596	10/21/2015	A	51.2
596	11/2/2015	A	57.8
596	11/9/2015	A	60
596	12/2/2015	A	56.1
597	10/29/2014	U	49.8
597	11/22/2014	U	47.5
597	2/2/2015	U	59.3
597	11/10/2015	A	48
597	11/11/2015	A	55.9
597	11/9/2016	A	60.5
597	11/10/2016	A	58.8
597	11/30/2016	A	60.6
597	12/4/2016	A	58.5
598	10/30/2014	U	49.3
599	10/30/2014	U	39.9
599	12/21/2014	U	45.7
600	10/30/2014	U	49.4
600	3/22/2015	U	54.7
600	11/11/2015	A	52.2
600	12/16/2015	A	55.3
601	10/30/2014	U	54.5
601	12/24/2014	U	45.5
601	10/21/2015	A	45.9
602	10/30/2014	U	46.6
602	3/13/2015	U	49.9
603	10/30/2014	U	54
603	10/31/2014	U	48.6
603	11/23/2014	U	48.8
603	11/24/2014	U	47.5
604	10/30/2014	U	48.5
604	11/24/2014	U	46.1
605	10/30/2014	U	47
605	10/31/2014	U	46.1
605	11/19/2015	A	52.9
605	11/20/2015	A	52
606	10/30/2014	U	54
606	11/26/2014	U	48.6
606	10/25/2015	U	57.5
606	10/29/2015	A	53.5
606	11/1/2015	A	51.8
607	10/30/2014	U	48.7
607	11/23/2014	U	47
608	10/30/2014	U	56.6
609	10/30/2014	U	57
609	3/13/2015	U	50.5
609	10/23/2015	A	49
609	11/9/2016	A	58.5
610	10/30/2014	U	55.2
611	10/30/2014	U	52.4
611	11/22/2014	U	45.6
611	10/16/2015	A	58.5
611	10/27/2015	A	57
611	11/8/2016	A	60.3
612	10/30/2014	U	53.9
612	12/24/2014	U	51.6
612	10/25/2015	U	53.2
612	11/28/2015	A	50
614	10/30/2014	U	51.8
614	11/23/2014	Y	51.1
615	10/30/2014	U	57.7
616	10/30/2014	U	56.9
617	10/26/2014	U	41.6
618	10/26/2014	U	53.3
618	12/20/2014	U	49.6
618	10/13/2015	A	57.9
618	11/3/2015	A	56.7
618	11/3/2015	A	57.9
618	11/29/2015	A	67.8
618	11/25/2016	A	64.3
618	10/22/2017	A	64
619	10/27/2014	U	58.1
620	10/26/2014	U	58.2
620	10/27/2014	U	58.3
620	3/21/2015	U	69.7
620	11/9/2015	A	62.5
620	11/19/2015	A	60
621	10/27/2014	U	41.1
621	10/26/2014	U	41.1
621	3/22/2015	U	50.5
622	10/26/2014	U	48.7
623	10/27/2014	U	52.2
623	12/24/2014	U	54.2
624	10/30/2014	U	54.2
624	12/21/2014	U	51.6
625	10/30/2014	U	55.1
625	12/28/2014	U	53.5
626	10/30/2014	U	49.2
626	12/28/2014	U	45.8
626	2/16/2015	U	47.7
626	3/22/2015	U	47.4
626	11/12/2015	A	51.5
626	11/27/2015	A	51
627	10/30/2014	U	50.6
627	12/24/2014	U	50
628	10/30/2014	U	52.1
628	12/22/2014	U	44.2
628	10/25/2015	U	60.4
629	10/30/2014	U	40.5
629	12/7/2014	U	43.3
630	10/30/2014	U	47
630	3/13/2015	U	49.1
631	10/30/2014	U	48.8
631	12/7/2014	U	49.9
632	10/30/2014	U	47.6
633	10/30/2014	U	46.8
633	12/22/2014	Y	48.8
634	10/30/2014	U	52.3
634	12/6/2014	U	53.3
635	10/30/2014	U	47.4
635	3/21/2015	U	52.5
635	11/27/2015	A	54.6
635	11/27/2016	A	58.4
636	10/30/2014	U	49.7
637	10/30/2014	U	49.8
638	10/30/2014	U	51.2
638	11/22/2014	U	53.5
638	12/4/2014	U	52.1
639	10/30/2014	U	48.1
640	10/30/2014	U	45.4
641	10/30/2014	U	48.5
642	10/30/2014	U	50.8
642	11/22/2014	U	48.7
643	10/30/2014	U	47.1
643	11/22/2014	U	46.8
644	10/30/2014	U	46.8
645	10/28/2014	U	50.2
645	12/24/2014	U	40
646	10/28/2014	U	51.5
646	11/22/2014	U	59.8
647	10/28/2014	U	47.5
647	11/23/2014	U	48.4
647	10/27/2015	A	45.2
647	12/2/2015	A	45.6
648	10/29/2014	U	53.3
649	10/30/2014	U	43.7
650	10/30/2014	U	46.5
650	4/15/2016	A	60.1
650	11/9/2016	A	61.3
651	10/30/2014	U	46.5
652	10/30/2014	U	45.4
652	11/22/2014	U	47.8
652	10/26/2015	A	56.4
653	10/30/2014	U	58.3
653	12/24/2014	U	58.8
653	10/22/2015	A	58.9
653	11/18/2015	A	55.6
653	11/25/2016	A	59.7
654	10/30/2014	U	49.6
654	12/22/2014	U	47.4
654	10/26/2015	A	57.5
655	10/30/2014	U	49.7
656	10/30/2014	U	45.5
657	10/30/2014	U	48.8
657	10/25/2015	U	54.7
657	1/22/2016	A	54.8
658	10/30/2014	U	49.7
658	11/6/2014	U	46.1
659	10/30/2014	U	47
659	12/29/2014	U	38.5
660	10/29/2014	U	54.2
660	12/7/2014	U	51.1
660	3/21/2015	U	45.6
661	10/29/2014	U	51.9
661	11/22/2014	U	49.8
661	11/23/2014	U	49.4
661	12/7/2014	U	48.4
662	10/29/2014	U	53.5
663	10/30/2014	U	46.6
663	11/23/2014	U	45
663	10/25/2015	A	59.4
663	11/18/2015	A	50.2
663	11/9/2016	A	56.8
664	10/30/2014	U	51.5
664	12/20/2014	U	50.5
665	10/30/2014	U	45.9
666	10/30/2014	U	59.6
666	10/22/2015	A	60.5
666	12/22/2015	A	60.5
666	11/8/2016	A	63.3
666	10/21/2018	U	56.2
667	10/30/2014	U	50.8
667	12/24/2014	U	47.4
668	10/30/2014	A	57.6
668	11/17/2014	A	59.1
668	10/26/2015	A	63.5
669	10/30/2014	U	49.8
669	12/6/2014	U	49.2
670	10/30/2014	U	51.6
670	11/6/2014	U	50.1
670	11/6/2014	U	49.9
670	11/22/2014	U	50.3
671	10/30/2014	U	49.1
671	11/23/2014	U	45.6
671	3/22/2015	U	42.9
671	3/25/2015	U	49.5
672	10/30/2014	U	54.7
672	12/20/2014	U	49
673	10/31/2014	U	52.6
674	11/7/2014	U	46.8
675	11/6/2014	U	52.1
675	1/12/2015	U	47.4
675	10/26/2015	A	54.1
675	11/8/2015	A	53.2
675	12/3/2015	A	46.7
676	11/6/2014	U	59.4
677	11/6/2014	U	52.9
678	11/6/2014	U	53.8
678	10/16/2015	A	54.3
678	11/17/2015	A	49.3
678	4/27/2016	A	58.2
678	11/30/2016	A	58.1
678	4/3/2017	A	59.9
679	11/17/2014	A	60
679	11/22/2014	U	64.9
680	11/22/2014	U	53.5
680	10/16/2015	A	55.1
680	11/20/2015	U	58.6
680	11/10/2016	A	62.9
681	11/22/2014	U	49.6
681	12/20/2014	U	52.8
681	11/9/2015	A	66.4
681	11/18/2015	A	59.9
681	11/30/2016	A	64.4
682	11/22/2014	U	56.8
682	11/23/2014	U	53.3
682	12/22/2014	A	60.3
682	12/23/2014	A	53.6
682	10/26/2015	A	65.8
682	11/1/2015	A	66
682	11/9/2015	A	66.5
682	11/16/2015	A	61
682	11/9/2016	A	59.5
682	12/4/2017	A	61
682	9/26/2018	A	66.8
682	10/26/2018	A	70.6
682	10/29/2019	A	69.3
683	11/22/2014	U	48.6
683	3/18/2015	U	43.8
684	11/22/2014	U	51.7
685	11/22/2014	U	50.2
685	11/23/2014	U	44.8
686	11/22/2014	U	53
687	11/22/2014	U	59.2
687	12/7/2014	A	57.7
687	10/25/2015	A	64.8
688	11/22/2014	U	51.4
688	3/27/2015	U	59.7
689	11/22/2014	U	55.3
689	12/24/2014	U	52.9
690	11/22/2014	U	40
690	12/22/2014	U	41.5
691	11/22/2014	U	53
691	2/2/2015	U	45.7
692	11/22/2014	U	51.3
692	12/25/2014	U	52.8
692	10/26/2015	A	54.7
692	3/7/2016	A	58.2
692	3/8/2016	A	60.9
692	12/1/2016	A	55.2
693	11/22/2014	U	48.6
694	11/22/2014	U	52.5
694	3/12/2015	U	57.4
695	11/22/2014	U	49.6
695	3/20/2015	U	49.1
696	11/22/2014	U	48.6
696	11/23/2014	U	46.6
697	11/22/2014	U	44.2
698	11/22/2014	U	47.1
698	12/23/2014	A	53.8
699	11/22/2014	U	53.3
699	3/23/2015	U	62.3
699	11/1/2015	U	60.4
699	11/18/2015	A	61.2
699	11/30/2016	A	61.6
699	4/5/2017	A	61.6
699	10/27/2017	A	65.6
699	10/20/2018	A	66.6
700	11/22/2014	U	46
700	11/23/2014	U	45.7
701	11/22/2014	U	51.7
702	11/23/2014	U	53.6
702	3/17/2015	U	53.5
703	11/22/2014	U	58.4
703	12/24/2014	U	63.3
704	11/23/2014	U	47.5
704	11/24/2014	U	48.4
705	11/23/2014	U	48.8
705	11/24/2014	U	46.2
706	11/23/2014	U	50.7
707	11/22/2014	U	46.3
707	2/22/2015	U	59.9
707	2/23/2015	U	61.6
708	11/23/2014	U	48.7
709	11/22/2014	U	48.9
710	11/23/2014	U	44.1
710	12/6/2014	U	43.2
710	10/21/2015	A	48.2
710	11/26/2015	A	45.9
711	11/23/2014	U	58.2
711	12/21/2014	U	60.7
712	11/23/2014	U	46.3
713	11/23/2014	U	49.1
713	3/19/2015	U	52.8
713	10/23/2015	A	51.5
714	11/23/2014	U	49.3
714	12/1/2014	U	44.1
714	3/3/2015	U	46.8
714	3/22/2015	U	47.4
715	11/24/2014	U	43.4
716	11/24/2014	U	48.5
717	11/24/2014	U	58.1
717	11/24/2014	A	60.4
718	11/24/2014	U	50.8
719	11/24/2014	U	48
719	12/6/2014	U	46.9
720	11/24/2014	U	52.2
720	12/7/2014	U	50.1
721	11/26/2014	U	48.5
722	11/26/2014	U	40.6
722	12/1/2014	U	39.8
723	12/6/2014	Y	43
724	12/6/2014	U	49.3
725	12/6/2014	U	47.9
725	12/21/2014	U	45.9
726	11/26/2014	U	45.9
727	12/7/2014	U	56.6
728	12/20/2014	U	60.3
729	12/21/2014	U	51.4
730	12/22/2014	U	49.9
731	12/22/2014	U	47.6
732	12/23/2014	U	46.3
732	1/13/2015	U	44.5
732	2/17/2015	U	49.7
733	12/25/2014	U	47.5
733	11/9/2015	A	50.5
733	11/20/2015	A	58.7
734	12/25/2014	U	52.2
734	10/27/2015	U	52.2
735	12/28/2014	U	47.5
736	12/28/2014	U	47.5
736	3/23/2015	U	49.1
737	12/28/2014	U	50.4
737	1/13/2015	U	56.9
737	3/23/2015	U	55.2
737	4/22/2016	A	58.2
738	12/30/2014	U	48.9
739	2/16/2015	U	51.2
739	3/20/2015	U	51.3
740	2/22/2015	U	44.6
741	2/22/2015	U	40.2
741	11/2/2015	A	52.1
741	4/14/2016	A	54.2
741	12/5/2016	A	59.1
741	12/11/2019	A	64.8
742	3/11/2015	U	59.3
743	3/13/2015	U	49.2
744	3/14/2015	U	47.9
744	3/14/2015	U	41.9
745	3/13/2015	U	54.5
745	3/14/2015	U	51.4
746	3/21/2015	U	47.7
747	3/22/2015	U	48.5
747	3/23/2015	U	44.8
748	3/25/2015	U	50.9
748	10/26/2015	A	52
748	11/8/2015	U	52.7
749	10/13/2015	A	61.5
750	10/13/2015	A	57.4
750	12/2/2015	A	50.5
750	11/8/2016	A	50.3
751	10/14/2015	A	56.4
752	10/21/2015	A	55.6
752	10/30/2015	A	47.1
752	11/8/2015	A	51.7
752	11/9/2015	U	54.1
753	10/20/2015	A	53.9
753	12/2/2015	A	46.7
753	10/25/2018	A	60
753	11/12/2018	A	56.8
753	10/18/2019	A	57.3
754	10/21/2015	A	56.4
754	12/2/2015	A	52.1
755	10/22/2015	A	57.5
755	10/26/2015	A	57.5
756	10/25/2015	U	52.2
756	11/9/2015	U	51.3
756	11/9/2015	A	49.4
757	10/25/2015	A	66.1
757	11/11/2015	A	66.7
758	10/25/2015	A	65.5
758	10/26/2015	A	62.7
759	10/25/2015	U	56.2
759	12/16/2015	U	57.2
759	12/4/2016	A	66.3
760	10/25/2015	U	55.6
761	10/26/2015	A	55
762	10/26/2015	U	58.3
762	10/26/2015	A	56.6
763	10/26/2015	U	57.4
763	12/17/2015	A	55.1
764	10/26/2015	A	54.3
765	10/26/2015	A	59.5
765	10/27/2015	A	60.2
766	10/26/2015	A	51.1
766	12/4/2016	A	59
767	10/26/2015	A	59.8
767	10/28/2015	A	61.4
767	11/1/2015	A	60.6
767	11/3/2015	A	61.6
767	11/9/2016	A	69.9
767	11/10/2016	A	63.4
768	10/26/2015	A	59.5
769	10/26/2015	A	57.5
769	10/27/2015	A	60.2
770	10/26/2015	A	52.4
770	10/28/2015	A	60.9
770	11/7/2019	A	62.2
770	11/14/2019	A	63.3
771	10/26/2015	A	56
771	11/26/2015	A	51
771	11/9/2016	A	63
772	10/26/2015	A	57.1
773	10/26/2015	A	55.9
773	10/26/2015	A	58.6
773	11/25/2016	A	59.1
774	10/26/2015	A	55.7
775	10/26/2015	A	55.4
775	10/26/2015	A	59.1
775	11/18/2015	A	55.5
775	11/30/2016	A	61.9
776	10/26/2015	U	52.2
777	10/26/2015	A	53.7
778	10/26/2015	A	59.5
778	11/1/2015	A	60.1
779	10/26/2015	U	59.8
780	10/26/2015	U	57.2
780	11/19/2015	A	52.9
780	12/2/2015	A	52.1
780	10/21/2018	U	56.2
780	10/19/2019	A	59.8
781	10/27/2015	A	55.2
781	11/6/2015	A	61.1
781	11/12/2015	A	57.5
781	11/18/2015	A	60.8
781	12/5/2016	A	69
781	11/10/2017	A	65.8
781	10/29/2019	A	60.5
782	10/26/2015	A	69
782	11/1/2015	A	68.2
782	11/10/2015	A	63.5
782	11/18/2015	A	68.2
782	12/5/2016	A	67.2
782	5/8/2017	A	62.8
782	10/26/2018	A	65.4
783	10/26/2015	Y	51.7
783	1/21/2016	A	50.2
783	4/2/2016	A	52.1
783	12/5/2016	A	55.6
783	12/8/2016	A	69.8
784	10/26/2015	A	60.6
784	10/29/2015	A	48.4
785	10/26/2015	U	54
785	11/2/2015	A	52.6
786	10/26/2015	A	60.4
787	10/27/2015	A	59.7
787	12/4/2016	A	62.9
788	10/27/2015	A	63.9
789	10/27/2015	A	53.3
790	10/28/2015	A	60.8
791	10/28/2015	A	63.7
791	10/30/2015	A	53.8
791	11/16/2015	A	61.1
791	4/3/2017	A	65.6
791	4/14/2017	A	63.2
791	12/4/2017	A	56.5
792	10/26/2015	A	62.6
792	11/2/2015	A	60.5
793	10/29/2015	A	56.7
793	11/1/2015	A	56
794	10/29/2015	A	54.4
794	3/18/2016	A	63
794	12/14/2016	A	61.2
795	11/1/2015	A	63.1
795	11/11/2015	A	61.2
796	10/29/2015	A	44.5
796	10/29/2015	A	45.7
797	10/29/2015	A	50.5
798	10/30/2015	A	57.1
799	11/1/2015	A	57.4
800	11/1/2015	A	58.3
801	11/1/2015	A	60.5
802	10/26/2015	A	61.5
802	11/1/2015	A	55.4
802	12/4/2016	A	65.3
802	12/17/2017	A	69.8
802	10/25/2018	A	68.4
802	11/9/2018	A	70.8
802	10/29/2019	A	68.1
802	12/21/2019	A	66.6
803	11/1/2015	A	57.1
803	12/4/2016	A	62.8
804	11/2/2015	A	51.2
805	11/1/2015	A	61.6
805	5/3/2016	A	59.4
805	12/5/2016	A	64.6
805	12/7/2016	A	58.1
806	10/26/2015	A	60.2
806	11/1/2015	A	59.7
806	11/10/2015	A	61.1
806	11/18/2015	A	54.1
806	12/4/2016	A	65.1
807	11/22/2014	Y	58.9
808	11/2/2015	A	51.3
808	11/9/2015	A	51.8
808	11/18/2015	A	56.9
809	11/2/2015	U	52.9
810	11/2/2015	A	57
810	12/31/2015	A	60.6
811	11/16/2015	A	59.4
811	12/2/2015	A	61.5
812	11/2/2015	A	67.9
812	11/8/2015	A	63.3
813	11/3/2015	A	54.3
814	11/4/2015	A	54.3
814	11/18/2015	A	53.8
814	11/30/2016	A	61.5
814	12/13/2016	A	56.9
815	11/3/2015	A	52.8
816	11/7/2015	A	54.1
817	11/9/2015	A	53.3
818	11/9/2015	A	48.3
818	11/18/2015	A	56.4
818	3/10/2016	A	59
819	10/26/2015	A	58.3
820	10/26/2015	A	59.8
820	10/27/2015	A	52.4
820	11/8/2015	A	56.7
820	11/16/2015	A	55.7
820	11/30/2016	A	60.8
821	11/18/2015	A	58.7
821	12/5/2016	A	63
822	11/5/2015	A	63.7
822	11/12/2015	U	63.7
823	11/10/2015	A	53.7
824	11/10/2015	A	47
825	11/9/2015	A	60.1
825	11/15/2015	A	69.8
826	11/9/2015	A	58.8
826	12/2/2015	A	55.1
827	11/9/2015	A	59.2
828	11/8/2015	A	57
828	11/9/2015	A	52
829	11/2/2018	A	48.9
830	11/17/2015	A	48
831	11/10/2015	A	65.5
832	11/10/2015	A	57.6
832	11/18/2015	A	53.7
833	11/10/2015	A	64.7
834	11/11/2015	A	56.6
834	11/18/2015	A	59.1
836	11/12/2015	A	59.9
836	11/22/2015	A	61.2
837	4/13/2016	M	38.8
838	10/30/2015	A	57.6
838	11/12/2015	A	59.2
839	11/8/2015	A	53
839	11/7/2015	A	54.3
840	11/18/2015	A	58.4
840	12/1/2016	A	54.3
840	12/11/2016	A	58.6
841	11/18/2015	A	55.1
841	12/4/2016	A	62.7
842	11/19/2015	A	55.1
842	3/17/2016	A	65.3
843	11/19/2015	A	55.8
844	11/20/2015	A	57.5
844	11/28/2015	A	58.3
845	11/21/2015	A	47.3
846	11/6/2015	A	51
847	10/22/2015	A	65.3
848	12/2/2015	U	48.2
849	12/1/2015	U	53.5
850	12/1/2015	A	64.4
851	12/29/2015	A	62.8
852	12/2/2015	A	58.7
854	12/11/2015	A	56
854	12/5/2016	A	58.6
854	3/30/2017	A	56.9
854	10/27/2017	A	52.5
855	11/2/2015	A	61.6
855	11/19/2015	A	61.9
855	12/17/2015	A	54.3
856	1/1/2011	A	54.5
856	12/26/2012	A	59.2
856	2/25/2013	A	61.3
856	11/28/2013	A	52.6
857	10/14/2014	Y	56.7
857	12/28/2014	Y	56.1
857	10/25/2015	A	60.4
858	11/8/2015	A	61
859	10/30/2014	Y	55.7
859	12/28/2014	Y	53.3
860	10/30/2014	U	57.7
860	11/26/2014	U	40
860	11/10/2015	A	49.5
860	11/26/2015	A	47.8
861	3/25/2016	M	36.7
862	3/28/2016	M	42.9
863	3/28/2016	M	40.3
863	4/2/2016	M	37.5
864	3/28/2016	M	44.6
865	3/28/2016	M	38
866	3/28/2016	M	39.4
867	3/28/2016	M	39.2
868	3/28/2016	M	38.7
869	3/31/2016	M	42.9
870	3/31/2016	M	43.9
871	3/31/2016	M	40.2
872	3/31/2016	M	37.8
873	3/31/2016	M	40.9
873	4/2/2016	M	44.8
874	3/31/2016	M	41.1
875	3/31/2016	M	41.6
876	3/31/2016	M	41.5
877	3/31/2016	M	38.9
877	4/2/2016	M	37.8
878	3/31/2016	M	42.6
879	3/31/2016	M	41.5
880	3/31/2016	M	39.2
881	3/28/2016	M	43.6
882	11/22/2014	Y	49.4
882	10/22/2015	A	49.3
883	11/1/2015	A	54
883	11/2/2015	A	53.2
883	12/5/2016	A	57.8
884	10/30/2014	Y	48.1
885	11/23/2014	Y	50.1
886	2/26/2013	A	61.2
886	4/7/2014	A	62.5
887	10/20/2015	A	58.1
888	10/23/2015	A	47.2
888	11/9/2015	U	54.5
888	11/15/2015	U	52.8
889	11/29/2018	A	52.7
890	11/23/2014	Y	50.5
890	3/14/2015	Y	49.6
891	11/22/2014	Y	50
891	12/22/2014	Y	48
892	4/6/2016	M	43.1
893	4/6/2016	M	43.1
894	4/6/2016	M	40.6
895	4/6/2016	M	39.5
896	4/6/2016	M	42.6
897	4/6/2016	M	41.1
898	4/6/2016	M	41.3
898	4/17/2016	M	NA
899	4/6/2016	M	39.9
900	4/6/2016	M	38.2
901	4/6/2016	M	41.5
902	4/6/2016	M	35.5
903	4/6/2016	M	42.2
904	4/6/2016	M	42.6
905	4/6/2016	M	45.9
906	5/9/2014	A	59.4
906	3/13/2015	U	55.7
907	4/13/2016	M	41.1
908	10/29/2014	Y	56.7
908	10/30/2014	Y	43.5
908	12/24/2014	Y	53.6
909	4/13/2016	M	41
910	10/30/2014	Y	52.1
910	10/30/2014	Y	48.6
911	10/29/2014	Y	50.1
912	4/13/2016	M	38.6
913	10/30/2014	Y	53.2
913	12/6/2014	Y	48.4
914	11/3/2012	A	62.9
914	12/17/2012	A	65.4
914	2/25/2013	A	54.8
914	10/22/2013	A	69.4
914	11/26/2013	A	63.9
914	10/15/2014	A	70
915	10/30/2014	Y	54.3
915	3/22/2015	Y	53.1
915	10/26/2015	A	55.2
915	11/2/2015	A	60.7
916	10/30/2014	Y	43.1
917	10/13/2014	Y	49.4
918	10/26/2014	Y	51.3
918	12/28/2014	Y	55.9
918	3/11/2015	Y	50
919	11/1/2015	A	54.8
919	11/17/2015	A	NA
921	11/4/2018	A	48.5
921	12/1/2018	A	52.6
922	10/23/2018	Y	46.2
923	11/30/2018	A	58.3
923	4/4/2019	A	58
924	10/18/2019	A	63
925	10/19/2019	A	61.3
925	10/29/2019	A	52.7
926	10/21/2019	A	63.7
926	12/21/2019	A	70.2
927	10/27/2019	A	61.6
928	10/29/2019	A	58.9
929	10/29/2019	A	65.1
930	10/29/2019	A	64
931	10/30/2019	A	52.1
932	10/30/2019	A	60.1
933	10/30/2019	A	53.9
934	10/31/2019	A	56.2
935	11/7/2019	A	60.6
936	4/20/2016	M	40.5
936	4/22/2016	M	41.8
937	4/20/2016	M	41
938	4/20/2016	M	36.7
939	4/20/2016	M	33.5
940	4/20/2016	M	42.8
941	4/25/2016	M	41.8
942	5/10/2016	A	56.7
943	11/18/2017	A	58.2
943	12/21/2019	A	55.2
944	11/23/2019	A	55.7
944	11/24/2019	A	54.4
945	11/7/2019	A	61.5
945	12/11/2019	A	57
946	11/8/2019	A	46.1
947	11/8/2019	A	55.3
948	12/10/2019	A	50.4
948	12/16/2019	A	51.4
949	12/2/2018	A	65.4
950	4/19/2017	M	31
950	10/25/2018	U	54.8
950	11/12/2018	A	51.2
950	10/26/2019	A	49.2
NA	11/8/2016	U	59.7
NA	11/8/2016	U	51.6
NA	11/30/2016	Y	42
NA	11/30/2016	Y	41.8
NA	11/30/2016	Y	34.4
NA	12/1/2016	Y	35.4
NA	12/8/2016	A	65.7
NA	12/12/2016	U	63.4
NA	3/30/2017	M	44.2
NA	3/30/2017	M	35.5
NA	3/30/2017	M	36.9
NA	3/31/2017	M	38
NA	3/31/2017	M	40.2
NA	3/31/2017	M	37.6
NA	3/31/2017	M	38.4
NA	3/31/2017	M	38.5
NA	3/31/2017	M	33.6
NA	3/31/2017	M	35.5
NA	3/31/2017	M	36.5
NA	3/31/2017	M	36.3
NA	3/31/2017	M	36.5
NA	4/1/2017	M	32.1
NA	4/1/2017	M	27.5
NA	4/2/2017	M	37.9
NA	4/2/2017	M	35.4
NA	4/2/2017	M	34
NA	4/2/2017	M	35.4
NA	4/3/2017	M	37.5
NA	4/3/2017	M	38.3
NA	4/3/2017	M	36
NA	4/3/2017	M	36.6
NA	4/3/2017	M	34.6
NA	4/3/2017	M	33.7
NA	4/3/2017	M	39.1
NA	4/3/2017	M	37.6
NA	4/4/2017	M	37.9
NA	4/4/2017	M	37.9
NA	4/3/2017	M	34
NA	4/4/2017	M	30.1
NA	4/4/2017	M	37.9
NA	4/4/2017	M	35.4
NA	4/4/2017	M	40
NA	4/4/2017	M	36.9
NA	4/4/2017	M	34.9
NA	4/4/2017	M	39.3
NA	4/5/2017	M	33.6
NA	4/5/2017	M	35.4
NA	4/4/2017	M	32.2
NA	4/5/2017	M	34.4
NA	4/5/2017	M	33.5
NA	4/5/2017	M	36.9
NA	4/5/2017	M	37.3
NA	4/5/2017	M	34.4
NA	4/5/2017	M	37.4
NA	4/5/2017	M	35.2
NA	4/5/2017	M	36.1
NA	4/5/2017	M	36
NA	4/5/2017	M	34.1
NA	4/5/2017	M	36.1
NA	4/5/2017	M	36.7
NA	4/5/2017	M	34.4
NA	4/5/2017	M	34.4
NA	4/5/2017	M	34.3
NA	4/5/2017	M	38.6
NA	4/5/2017	M	34.7
NA	4/5/2017	M	35.2
NA	4/5/2017	M	35.7
NA	4/5/2017	M	35.4
NA	4/5/2017	M	33.9
NA	4/5/2017	M	32.5
NA	4/5/2017	M	31.5
NA	4/5/2017	M	34.2
NA	4/5/2017	M	31.5
NA	4/5/2017	M	32.8
NA	4/5/2017	M	32
NA	4/5/2017	M	30.2
NA	4/5/2017	M	31.7
NA	4/5/2017	M	36.1
NA	4/5/2017	M	36.1
NA	4/5/2017	M	36.5
NA	4/5/2017	M	32.8
NA	4/5/2017	M	34
NA	4/5/2017	M	33.9
NA	4/5/2017	M	33.8
NA	4/5/2017	M	35.4
NA	4/5/2017	M	36.4
NA	4/5/2017	M	29.9
NA	4/5/2017	M	32.5
NA	4/5/2017	M	32.3
[truncated: 711 more rows]
