# Supplementary material for: Reconciling larval and adult sampling methods to model growth across life-stages
Source: PLoS One. 2020 Aug 21;15(8):e0237737. doi: 10.1371/journal.pone.0237737 (PMC7442236; doi:10.1371/journal.pone.0237737)
Supplement: S1 Appendix — (ZIP) [file pone.0237737.s001.zip › larvae_SVL.csv]

SITE_ID	DATE	SVL
15	12/7/2009	9.9
15	12/7/2009	9.5
15	12/7/2009	9.9
53	12/8/2009	4.5
53	12/8/2009	3.9
53	12/8/2009	10.1
53	12/8/2009	10.3
53	12/8/2009	10.3
53	12/8/2009	10.1
53	12/8/2009	6.4
15	12/21/2009	8.4
15	12/21/2009	8.1
15	12/21/2009	12.3
15	12/21/2009	13.2
15	12/21/2009	13.6
4	12/22/2009	7.5
4	12/22/2009	7.4
4	12/22/2009	11.2
4	12/22/2009	13.5
4	12/22/2009	12.6
4	12/22/2009	17
4	12/22/2009	8.3
4	12/22/2009	12.6
4	12/22/2009	9.1
4	12/22/2009	14.1
4	12/22/2009	15.8
4	12/22/2009	13
4	12/22/2009	11.4
4	12/22/2009	13.7
5	12/22/2009	12.4
5	12/22/2009	9.2
53	12/22/2009	9.4
53	12/22/2009	10.5
53	12/22/2009	10.2
53	12/22/2009	8.6
53	12/22/2009	14.4
53	12/22/2009	12.4
53	12/22/2009	10.1
53	12/22/2009	12
53	12/22/2009	9.4
15	1/13/2010	13.9
15	1/13/2010	13.7
4	1/14/2010	12.9
4	1/14/2010	16.2
4	1/14/2010	14.1
4	1/14/2010	13.4
4	1/14/2010	11.9
4	1/14/2010	9.7
4	1/14/2010	14
5	1/14/2010	14.3
5	1/14/2010	14.1
5	1/14/2010	12.1
53	1/14/2010	14.4
53	1/14/2010	15.6
53	1/14/2010	10.6
53	1/14/2010	13.4
53	1/14/2010	18.4
53	1/14/2010	11.4
53	1/14/2010	11.5
53	1/14/2010	8.5
53	1/14/2010	8.8
15	1/25/2010	17.9
15	1/25/2010	18.5
15	1/25/2010	18.1
15	1/25/2010	14.2
15	1/25/2010	14.3
33	1/25/2010	5.5
33	1/25/2010	14.5
4	2/9/2010	15.6
4	2/9/2010	18.9
4	2/9/2010	15.4
4	2/9/2010	20.3
4	2/9/2010	19.9
4	2/9/2010	29
4	2/9/2010	15.8
4	2/9/2010	16.9
4	2/9/2010	8.6
4	2/9/2010	20.5
4	2/9/2010	17.1
4	2/9/2010	19.1
4	2/9/2010	15.7
4	2/9/2010	15.5
4	2/9/2010	15.6
4	2/9/2010	14.6
4	2/9/2010	15.5
4	2/9/2010	18.1
4	2/9/2010	11.7
5	2/9/2010	18.1
5	2/9/2010	17
5	2/9/2010	22.1
5	2/9/2010	13.6
5	2/9/2010	12.5
5	2/9/2010	15.1
5	2/9/2010	20
5	2/9/2010	15.4
5	2/9/2010	15.8
5	2/9/2010	11.4
5	2/9/2010	12
5	2/9/2010	13
53	2/9/2010	17.1
53	2/9/2010	21.9
53	2/9/2010	20.9
53	2/9/2010	23
53	2/9/2010	19
53	2/9/2010	13.7
53	2/9/2010	8.9
53	2/9/2010	14.4
53	2/9/2010	12.5
53	2/9/2010	13.4
53	2/9/2010	14.7
53	2/9/2010	14.1
53	2/9/2010	17.2
53	2/9/2010	21.4
53	2/9/2010	14.9
15	2/24/2010	21.1
33	2/24/2010	15.9
51	2/25/2010	25.8
4	3/9/2010	21.5
4	3/9/2010	20.5
4	3/9/2010	32
4	3/9/2010	14.9
4	3/9/2010	21.4
4	3/9/2010	NA
5	3/9/2010	27.5
5	3/9/2010	24.6
5	3/9/2010	20.1
53	3/9/2010	25
53	3/9/2010	20
53	3/9/2010	18
53	3/9/2010	25.5
53	3/9/2010	24.8
53	3/9/2010	13.7
53	3/9/2010	13.8
53	3/9/2010	20.9
53	3/9/2010	24.3
53	3/9/2010	14.9
16	3/23/2010	38.7
19	3/23/2010	42.5
15	3/24/2010	34
15	3/24/2010	37.9
15	3/24/2010	31.8
15	3/24/2010	31
15	3/24/2010	32.1
33	4/8/2010	29.7
33	4/8/2010	40.8
33	4/8/2010	39.6
4	4/9/2010	30.5
4	4/9/2010	32.7
4	4/9/2010	30.2
4	4/9/2010	30.5
4	4/9/2010	28
5	4/9/2010	33.3
5	4/9/2010	25.5
5	4/9/2010	24.3
52	4/9/2010	39
53	4/9/2010	30.6
53	4/9/2010	30.1
53	4/9/2010	41.3
15	12/14/2010	7.4
15	12/14/2010	7.4
15	1/5/2011	9
15	1/5/2011	9.5
15	1/5/2011	9
15	1/5/2011	11
16	1/19/2011	4
15	2/3/2011	8.9
15	2/3/2011	11
15	2/3/2011	12
4	2/14/2011	8.5
15	3/2/2011	15.6
15	3/2/2011	19.5
15	3/2/2011	19.1
15	3/2/2011	16.4
15	3/2/2011	17.7
15	3/2/2011	17.1
15	3/2/2011	16.3
15	3/2/2011	19.5
15	3/2/2011	18.8
15	3/2/2011	18.9
15	3/2/2011	23.7
15	3/2/2011	18
15	3/2/2011	15.8
15	3/2/2011	19.4
15	3/2/2011	18.1
16	3/2/2011	14.5
16	3/2/2011	15
16	3/2/2011	18.3
15	4/3/2011	22.2
15	4/3/2011	21.9
15	4/3/2011	23.9
15	3/1/2012	12.5
15	3/1/2012	12.9
18	3/13/2012	17.4
15	3/15/2012	16.3
15	3/15/2012	16.5
15	3/15/2012	16.5
15	3/15/2012	20.8
15	3/15/2012	20.1
15	3/22/2012	19.9
15	3/22/2012	25.9
15	3/22/2012	19.5
15	3/28/2012	24.1
15	3/28/2012	23.4
15	3/28/2012	28.4
15	3/28/2012	26.5
15	4/6/2012	28.5
15	4/6/2012	32.7
15	4/6/2012	30.5
15	4/25/2012	35.4
15	4/25/2012	33.8
15	4/25/2012	36.1
15	4/17/2013	35.1
15	12/3/2013	5
15	12/3/2013	5
4	12/4/2013	6
4	12/4/2013	NA
4	12/4/2013	NA
5	12/4/2013	5
5	12/4/2013	5
5	12/4/2013	NA
53	12/4/2013	9
53	12/4/2013	9
4	1/16/2014	25
5	1/16/2014	16.5
5	1/16/2014	19.3
15	1/16/2014	12.5
15	1/16/2014	17
53	1/16/2014	19.3
53	1/16/2014	14.8
53	1/16/2014	8.3
53	1/16/2014	20.2
53	1/16/2014	13.9
53	1/16/2014	14.5
53	1/16/2014	23.6
53	1/16/2014	20.1
53	1/16/2014	19.6
53	1/16/2014	25.5
53	1/16/2014	18.4
215	1/24/2014	23.8
215	1/24/2014	24.7
215	1/24/2014	15
32	1/28/2014	14.1
32	1/28/2014	26.3
33	1/30/2014	24.3
33	1/30/2014	11
34	1/30/2014	22.5
34	1/30/2014	27
34	1/30/2014	24.8
5	2/3/2014	24.5
5	2/3/2014	17.1
5	2/3/2014	22.5
53	2/3/2014	28.5
53	2/3/2014	20.5
53	2/3/2014	26
53	2/3/2014	20.3
53	2/3/2014	26.9
53	2/3/2014	28.7
53	2/3/2014	24
53	2/3/2014	23.2
53	2/3/2014	22.4
53	2/3/2014	23.6
53	2/3/2014	22.7
15	2/4/2014	13
15	2/4/2014	23.5
15	2/4/2014	17.5
15	2/4/2014	23.5
112	2/11/2014	NA
32	3/7/2014	29.9
32	3/7/2014	34.9
32	3/7/2014	36.5
112	3/7/2014	29.3
215	3/7/2014	31.2
215	3/7/2014	35.9
215	3/7/2014	36.2
215	3/7/2014	37.1
215	3/7/2014	27.1
215	3/7/2014	34.2
215	3/7/2014	35.5
215	3/7/2014	30.9
215	3/7/2014	36.6
215	3/7/2014	35.6
15	3/10/2014	31.3
34	3/10/2014	30.4
34	3/10/2014	31
4	3/11/2014	29.4
5	3/11/2014	36.3
53	3/11/2014	36.9
53	3/11/2014	34.7
53	3/11/2014	32.1
53	3/11/2014	34.5
53	3/11/2014	24
53	3/11/2014	33.5
53	3/11/2014	32.1
53	3/11/2014	27.3
53	3/11/2014	25.6
53	3/11/2014	36.4
53	3/11/2014	32
53	3/11/2014	26.2
33	12/17/2014	10
33	12/17/2014	11
33	12/17/2014	11
33	12/17/2014	10
215	1/6/2015	11
49	1/8/2015	9
32	1/27/2015	11
32	1/27/2015	15
112	1/27/2015	14
4	1/29/2015	10.5
4	1/29/2015	10.5
53	1/29/2015	9
5	2/6/2015	9
53	2/6/2015	10
53	2/6/2015	11
15	2/23/2015	21
15	2/23/2015	12
15	2/23/2015	10
15	2/23/2015	14
15	2/23/2015	16
15	2/23/2015	17
32	2/23/2015	17
32	2/23/2015	23
32	2/23/2015	24
32	2/23/2015	21
32	2/23/2015	20
32	2/23/2015	22
32	2/23/2015	13
32	2/23/2015	19
112	2/23/2015	14
215	2/23/2015	23
215	2/23/2015	26
215	2/23/2015	24
215	2/23/2015	25
215	2/23/2015	19
215	2/23/2015	19
53	2/24/2015	7.7
53	2/24/2015	10
53	2/24/2015	10.8
53	2/24/2015	12.8
53	2/24/2015	13
53	2/24/2015	10.2
53	2/24/2015	13.3
53	2/24/2015	12
53	2/24/2015	8.7
53	2/24/2015	14.3
53	2/24/2015	12
53	2/24/2015	14
53	2/24/2015	14
53	2/24/2015	13.9
15	3/9/2015	23.2
15	3/9/2015	28.5
15	3/9/2015	11.4
32	3/9/2015	23.8
32	3/9/2015	28.3
215	3/9/2015	30.8
215	3/9/2015	22.5
215	3/9/2015	31.7
215	3/9/2015	27.4
215	3/9/2015	30.3
215	3/9/2015	27.1
15	4/7/2015	28
15	4/7/2015	31
15	4/7/2015	34
15	4/7/2015	36
215	4/7/2015	30
215	4/7/2015	31
15	12/2/2015	7.8
15	12/2/2015	7.4
15	12/2/2015	8.2
32	12/2/2015	7.9
4	12/3/2015	6
4	12/3/2015	10.6
4	12/3/2015	6.9
5	12/3/2015	8.2
5	12/3/2015	8.2
5	12/3/2015	12.3
15	1/4/2016	17.5
15	1/4/2016	16
15	1/4/2016	11.5
15	1/4/2016	9.9
32	1/4/2016	11.5
32	1/4/2016	11.3
34	1/4/2016	12.3
4	1/7/2016	16.5
53	1/7/2016	12.6
53	1/7/2016	11
53	1/7/2016	12
53	1/7/2016	13.2
15	1/21/2016	14.6
15	1/21/2016	18.1
15	1/21/2016	9.4
15	1/21/2016	17
15	1/21/2016	10.2
15	1/21/2016	10.9
15	1/21/2016	16.8
15	1/21/2016	22.6
32	2/1/2016	19.8
15	2/4/2016	17.8
15	2/23/2016	20.9
112	2/25/2016	35
32	3/8/2016	31.8
15	3/10/2016	27.1
15	3/25/2016	42.7
15	3/25/2016	39.2
15	3/25/2016	33.7
15	3/25/2016	33.3
32	3/25/2016	38.6
32	3/25/2016	39.9
