# Supplementary material for: Reconciling larval and adult sampling methods to model growth across life-stages
Source: PLoS One. 2020 Aug 21;15(8):e0237737. doi: 10.1371/journal.pone.0237737 (PMC7442236; doi:10.1371/journal.pone.0237737)
Supplement: S1 Appendix — (ZIP) [file pone.0237737.s001.zip › VBGE_Model.R]

#----------------------------------
# Joint VBGE model parameterization
#----------------------------------

sink("VBGE2019.txt")
cat("
    model{
###############
#LARVAL PROCESS
for( i in 1 : N.L) {
    LL.exp[i]<-Linf.mu*(1-exp(-k1*(age.p[i]-t0)))   #predicted length
    LL.obs[i] ~ dnorm(LL.exp[i],prec.m)I(3,40)
  
}  
    
# Priors
k1 ~ dgamma(0.1,0.1)
t0 ~ dunif(-2,2)
  

#####################    
#METAMORPH TRANSITION
for( i in 1 : N.M) {
    LM.exp[i] <- Linf.mu*(1-exp(-k1*(t.m[i]-t0)))    
    LM.obs[i] ~ dnorm(LM.exp[i], prec.m)I(25,50)
}
    
#Priors
for( i in 1 : N.M) {
t.m[i] ~ dnorm(t.m.mu, prec.tm)I(0,0.7)
}

t.m.mu ~ dunif(0.2, 0.7)
prec.tm<-1/(sd.tm*sd.tm)
sd.tm~dgamma(0.1,0.1)
prec.m<-1/(sd.m*sd.m)
sd.m~dgamma(0.1,0.1)


################
#ADULT PROCESS
for( i in 1 : N.A) {
    L1.exp[i]<-Linf[i]*(1-exp(-k2[i]*(t.m.mu + t.a[i] - t0)))   #predicted length at release
    L1.obs[i] ~ dnorm(L1.exp[i],prec.m)I(30,80)
    
  for(j in 1:J[i]){
      L.exp[i,j]<- Linf[i]*(1-exp(-k2[i]*(t.m.mu + t.a[i] + dt[i,j] - t0))) #length at jth recapture
      L.obs[i,j] ~ dnorm(L.exp[i,j],prec.m)I(30,80)
      
  }
}
    
    #PRIORS
for( i in 1 : N.A) {
    k2[i] ~ dnorm(k2.mu, prec.k)
    t.a[i] ~ dnorm(log(ta.mu), prec.t)I(1,10)
    Linf[i] ~ dnorm(Linf.mu, prec.Linf)
} 
    
Linf.mu~dunif(30,100)  
k2.mu~dgamma(0.1,0.1)  

prec.k<-1/(sd.k*sd.k)
sd.k~dgamma(0.1,0.1)

prec.Linf<-1/(sd.Linf*sd.Linf)
sd.Linf~dgamma(0.1,0.1)

ta.mu~dunif(0.5,20)
prec.ta<-1/(sd.ta*sd.ta)
sd.ta~dgamma(0.1,0.1)

}
  ", fill = TRUE)
sink()
